# Supplementary material for: Typical 2-Cys Peroxiredoxins as a Defense Mechanism against Metal-Induced Oxidative Stress in the Solitary Ascidian Ciona robusta
Source: Antioxidants (Basel). 2021 Dec 30;11(1):93. doi: 10.3390/antiox11010093 (PMC8772837; doi:10.3390/antiox11010093)
Supplement: Supplementary file 1 [file antioxidants-11-00093-s001.zip]

Archive with 1 entries (1 files):
- antioxidants-1509845-supplementary.pdf
